# Supplementary material for: MicroRNA–Gene Networks Distinguish Hormone Receptor Status in HER2-Low Breast Cancer: An Integrative Transcriptomic Analysis
Source: Genes (Basel). 2026 Mar 3;17(3):305. doi: 10.3390/genes17030305 (PMC13026672; doi:10.3390/genes17030305)
Supplement: Supplementary file 1 [file genes-17-00305-s001.zip]

Archive with 1 entries (1 files):
- genes-4121460-supplementary.pdf
